# Supplementary material for: Survey data on the social, personal, and work resources associated with work engagement among knowledge workers in Malaysia amid the COVID-19 pandemic
Source: Data Brief. 2021 Dec 8;40:107690. doi: 10.1016/j.dib.2021.107690 (PMC8653410; doi:10.1016/j.dib.2021.107690)
Supplement: Supplementary file 1 [file mmc1.xlsx]

## Sheet: Data_in_Brief
Gender	Age	MaritalStatus	EducationalLevel	JobPosition	JobSector	WE1	WE2	WE3	WE4	WE5	WE6	WE7	WE8	WE9	RE1	RE2	RE4	RE3	RE5	RE6	SS1	SS2	SS3	SS4	FFS1	FSS2	FSS3	FSS4	FSS5	FSS6	FSS7	FSS8	EP1	EP2	EP3	SE1	SE2	SE3	EP7	EP8	EP9	EP10	EP11	EP12	FC1	FC2	FC3	FC4	WKE
Male	36 - 45 years	Married	Doctorate	Middle Management	Higher Education	4	4	5	6	4	5	5	4	4	6	2	1	6	1	6	7	6	6	2	6	6	5	5	7	7	7	5	6	6	6	7	5	5	5	6	6	4	5	4	6	6	6	7	4.55556
Female	46 - 55 years	Married	Doctorate	Top Management	Higher Education	4	4	4	3	3	3	4	3	4	5	3	2	4	4	2	4	4	4	4	4	4	4	4	4	4	4	4	4	4	4	4	4	5	4	5	5	4	4	4	4	4	4	4	3.55556
Female	36 - 45 years	Married	Doctorate	Top Management	Higher Education	5	5	5	5	5	5	5	5	3	5	2	2	4	6	4	6	5	6	5	6	5	6	6	6	6	6	5	7	6	7	7	7	7	7	7	7	6	7	6	6	6	6	6	4.77778
Female	36 - 45 years	Single	Doctorate	Middle Management	Higher Education	4	4	4	4	4	4	4	4	4	5	3	3	5	4	3	5	5	5	5	3	5	5	5	4	5	5	5	6	6	5	5	5	5	5	5	5	5	5	5	5	5	5	5	4
Male	36 - 45 years	Married	Doctorate	Middle Management	Higher Education	3	3	4	3	5	4	4	5	5	6	3	1	6	4	1	4	4	4	3	5	4	5	5	5	5	4	5	6	5	5	6	6	5	5	5	5	3	3	3	5	5	4	4	4
Male	46 - 55 years	Married	Doctorate	Top Management	IT Services	5	5	6	5	2	3	5	5	6	5	1	6	6	3	5	5	5	4	3	1	5	4	2	6	4	5	1	7	6	7	6	5	6	5	5	6	5	4	5	7	7	7	7	4.66667
Male	46 - 55 years	Married	Doctorate	Top Management	Higher Education	5	4	5	4	4	3	3	3	3	5	2	3	4	4	2	3	5	4	5	7	5	3	3	6	5	6	6	6	5	6	6	6	7	6	6	6	5	6	5	3	4	4	3	3.77778
Male	46 - 55 years	Married	Doctorate	Top Management	Higher Education	4	4	5	6	5	5	6	5	5	5	3	2	4	4	3	6	5	5	6	6	5	6	5	5	6	5	6	5	5	5	5	5	4	5	5	5	5	5	5	6	5	5	6	5
Male	36 - 45 years	Married	Doctorate	Top Management	Higher Education	4	4	4	4	4	4	4	4	4	5	3	3	5	5	3	5	5	5	5	5	5	5	5	5	5	5	6	5	5	5	6	5	5	5	5	5	5	5	5	5	5	5	5	4
Female	Above 55 years	Married	Doctorate	Middle Management	Higher Education	5	5	5	5	4	5	5	5	5	6	1	1	6	3	1	6	6	6	6	6	6	6	6	6	6	6	6	6	6	6	6	6	6	6	6	6	6	4	5	6	6	6	6	4.88889
Female	Above 55 years	Married	Doctorate	Top Management	Higher Education	4	4	4	4	5	5	5	5	5	6	4	4	6	6	4	6	6	6	6	6	6	6	6	6	6	6	6	4	4	5	5	5	5	5	5	5	5	5	5	6	6	6	6	4.55556
Female	Above 55 years	Married	Doctorate	Middle Management	Higher Education	4	4	5	4	5	4	6	4	4	6	3	2	6	6	1	5	5	5	3	6	6	6	6	6	5	5	5	6	6	6	6	6	6	5	6	6	5	4	4	5	6	6	6	4.44444
Female	Above 55 years	Married	Doctorate	Top Management	Higher Education	4	4	4	4	4	4	4	4	3	6	6	6	6	6	6	4	4	4	4	4	6	6	6	6	6	6	6	6	6	6	6	6	6	6	6	6	4	4	4	6	6	4	4	3.88889
Female	26 - 35 years	Married	Doctorate	Middle Management	Higher Education	4	4	4	4	4	4	5	5	5	6	4	4	3	3	4	4	5	4	4	5	4	5	4	5	3	4	3	6	6	6	6	6	6	5	6	6	5	4	4	6	6	6	3	4.33333
Female	Above 55 years	Married	Doctorate	Top Management	Higher Education	4	4	4	4	4	4	4	4	4	6	1	6	6	2	6	6	6	6	2	6	6	6	6	7	6	6	6	6	6	6	6	6	6	6	6	6	6	6	6	6	6	6	6	4
Female	36 - 45 years	Married	Doctorate	Top Management	Higher Education	2	3	2	4	4	4	5	5	5	5	3	4	6	5	4	6	5	5	6	6	5	6	6	5	6	6	6	5	6	6	6	5	6	5	6	6	6	4	5	5	4	6	5	3.77778
Female	Above 55 years	Married	Doctorate	Middle Management	Higher Education	4	5	5	5	5	4	5	5	6	5	1	1	6	5	1	4	4	4	5	6	6	6	6	6	6	6	6	6	6	6	5	5	5	5	5	5	3	3	3	6	6	6	6	4.88889
Female	36 - 45 years	Married	Doctorate	Middle Management	Higher Education	4	3	4	3	4	5	5	2	5	5	6	1	4	5	6	6	5	5	2	5	5	3	5	5	5	5	5	6	5	5	6	6	6	6	6	6	5	5	5	6	6	6	3	3.88889
Female	46 - 55 years	Married	Doctorate	Middle Management	Higher Education	4	4	4	4	4	4	4	4	4	5	2	2	4	4	3	4	4	4	4	4	4	4	4	4	4	4	4	4	4	4	4	4	4	4	4	4	4	5	5	6	6	6	6	4
Female	Above 55 years	Married	Doctorate	Top Management	Higher Education	5	5	5	5	5	4	5	5	5	5	3	1	5	5	1	6	6	6	2	6	6	7	6	3	7	3	6	6	6	6	6	6	6	6	4	4	6	6	5	6	6	3	3	4.88889
Female	Above 55 years	Married	Doctorate	Top Management	Higher Education	3	2	3	3	2	2	4	3	2	4	2	1	4	5	1	4	4	3	4	4	3	4	4	4	4	3	4	4	4	4	3	3	5	4	4	5	4	4	4	4	4	4	3	2.66667
Male	46 - 55 years	Married	Doctorate	Middle Management	Higher Education	4	5	4	5	5	5	6	5	5	7	4	4	6	7	4	7	7	7	7	7	6	6	7	5	6	7	7	6	6	6	4	7	7	7	7	5	7	6	7	6	7	5	6	4.88889
Male	36 - 45 years	Married	Doctorate	Top Management	Higher Education	6	6	6	6	6	6	6	6	6	7	2	2	7	4	6	6	6	6	6	7	7	7	7	7	7	7	7	7	7	7	7	7	7	7	7	7	7	7	7	6	6	6	6	6
Male	Above 55 years	Married	Doctorate	Top Management	Higher Education	5	5	5	6	6	4	6	5	5	7	7	7	7	7	7	6	4	5	2	7	7	6	5	6	5	6	5	7	6	5	6	6	6	7	7	6	4	4	5	6	6	7	6	5.22222
Male	46 - 55 years	Married	Doctorate	Middle Management	Higher Education	5	5	5	5	5	5	5	6	6	6	4	5	7	6	4	7	6	6	2	6	6	6	6	6	6	6	6	6	7	7	6	7	6	6	6	6	6	6	6	6	7	6	7	5.22222
Male	36 - 45 years	Married	Doctorate	Middle Management	Higher Education	3	3	3	3	3	3	3	3	3	6	6	6	6	6	1	6	6	6	2	5	5	5	5	5	6	6	6	6	6	6	6	6	6	6	6	6	6	6	6	5	5	5	5	3
Male	46 - 55 years	Married	Doctorate	Middle Management	Higher Education	4	5	5	5	5	4	6	4	4	6	1	1	6	5	6	6	6	6	2	6	6	6	6	6	5	6	5	6	6	6	6	6	6	5	6	6	6	5	6	6	6	6	6	4.66667
Male	36 - 45 years	Married	Doctorate	Middle Management	Higher Education	5	5	5	5	4	5	5	5	4	6	1	1	6	6	6	6	6	5	2	4	5	4	5	6	6	4	5	7	4	6	7	7	6	7	7	7	6	6	6	5	6	6	4	4.77778
Male	46 - 55 years	Married	Doctorate	Top Management	Higher Education	5	5	5	5	5	6	5	5	5	6	2	1	6	6	1	6	6	6	2	5	6	3	3	6	4	4	3	6	6	6	6	6	6	5	5	6	6	6	6	6	6	6	6	5.11111
Male	46 - 55 years	Married	Doctorate	Top Management	IT Services	4	4	5	5	4	5	5	4	2	6	6	2	5	5	6	5	6	6	1	6	5	2	2	6	2	6	2	6	5	5	6	6	6	5	5	5	4	4	4	6	6	5	5	4.22222
Male	46 - 55 years	Married	Doctorate	Top Management	Higher Education	4	4	4	4	5	5	5	4	4	5	1	1	5	5	1	6	6	6	2	6	6	6	6	6	6	6	6	6	6	6	6	6	5	5	5	5	5	5	4	6	6	6	6	4.33333
Male	36 - 45 years	Single	Doctorate	Middle Management	Higher Education	5	5	5	5	5	5	5	5	5	5	1	4	5	5	6	6	6	6	3	5	7	4	4	6	3	4	3	6	6	6	6	6	6	6	6	6	5	3	4	5	6	6	4	5
Male	46 - 55 years	Married	Doctorate	Top Management	Higher Education	5	5	6	6	4	5	5	6	6	5	3	6	6	6	2	6	6	6	1	4	4	6	6	2	6	3	6	7	7	7	7	7	5	6	6	6	5	3	2	5	5	5	5	5.33333
Male	36 - 45 years	Married	Doctorate	Middle Management	Higher Education	4	4	5	4	4	4	5	4	3	5	2	2	5	4	2	4	4	4	4	6	6	5	5	5	2	5	2	6	6	6	6	6	5	6	6	6	4	4	4	5	5	6	4	4.11111
Male	36 - 45 years	Married	Doctorate	Middle Management	Higher Education	5	5	5	5	5	5	5	4	3	5	6	1	5	6	1	6	6	6	2	5	6	6	6	5	6	6	6	6	6	6	5	6	5	6	5	6	5	6	6	6	6	6	6	4.66667
Male	36 - 45 years	Single	Doctorate	Middle Management	Higher Education	4	3	3	4	4	5	4	4	4	5	2	2	5	4	2	6	6	4	4	3	4	5	5	5	6	5	5	6	5	4	5	5	4	6	5	5	6	5	6	6	6	5	6	3.88889
Male	36 - 45 years	Single	Doctorate	Top Management	Higher Education	3	3	3	3	3	3	3	3	3	4	2	2	4	4	2	4	4	4	4	5	4	4	4	4	4	4	4	4	4	4	4	4	4	4	4	4	4	4	4	5	5	5	4	3
Female	26 - 35 years	Married	Doctorate	Middle Management	Higher Education	6	6	6	6	6	6	6	6	6	7	5	7	6	7	7	7	6	5	6	7	7	5	3	6	7	6	6	7	7	7	7	7	7	7	7	7	7	5	5	7	7	7	1	6
Female	26 - 35 years	Married	Doctorate	Middle Management	Higher Education	5	4	4	4	6	6	5	5	4	7	6	6	5	5	6	6	5	6	2	5	5	5	4	5	5	5	5	6	6	6	7	7	6	7	7	7	4	3	5	7	6	6	5	4.77778
Female	36 - 45 years	Married	Doctorate	Middle Management	Higher Education	6	6	6	6	6	6	6	6	6	7	7	7	7	7	7	7	7	7	1	7	7	7	7	7	7	7	7	7	7	7	7	7	7	5	5	5	7	5	7	7	7	7	7	6
Female	26 - 35 years	Single	Doctorate	Middle Management	Higher Education	5	5	6	6	6	6	6	6	6	7	6	6	7	2	6	2	2	2	1	7	7	7	7	7	7	7	7	7	7	4	7	7	6	6	6	6	4	2	2	4	6	4	2	5.77778
Female	Above 55 years	Married	Doctorate	Top Management	Higher Education	6	6	6	6	6	6	6	6	6	7	7	7	7	7	7	7	7	7	1	7	7	7	7	7	7	7	7	7	7	7	7	7	7	7	7	7	7	7	7	7	7	7	7	6
Female	46 - 55 years	Married	Doctorate	Top Management	Higher Education	6	6	6	6	6	6	6	5	6	7	6	6	7	7	6	6	6	6	1	7	7	6	6	5	6	4	6	7	7	7	7	7	7	5	7	7	5	5	5	6	6	6	6	5.88889
Female	36 - 45 years	Married	Doctorate	Middle Management	Higher Education	5	5	5	5	5	6	6	6	6	7	7	6	6	6	4	2	1	2	7	7	7	7	7	7	7	7	7	7	7	7	7	7	7	7	7	7	2	1	1	5	6	5	5	5.44444
Female	46 - 55 years	Married	Doctorate	Middle Management	Higher Education	6	6	6	6	6	6	6	6	6	7	7	7	7	7	7	7	7	7	1	5	6	6	6	3	6	4	6	7	7	7	7	7	7	7	7	7	6	5	5	7	7	7	3	6
Female	36 - 45 years	Married	Doctorate	Middle Management	Higher Education	3	4	5	5	5	6	5	4	5	7	6	7	6	6	7	3	3	3	5	6	5	4	3	4	4	5	4	6	5	6	7	7	7	4	3	3	4	4	3	6	6	4	4	4.66667
Female	36 - 45 years	Married	Doctorate	Middle Management	Higher Education	6	6	6	6	6	6	6	6	5	6	5	7	6	1	7	7	7	7	1	4	5	1	1	4	5	6	3	7	7	7	7	7	7	7	7	7	7	7	7	7	7	7	7	5.88889
Female	Above 55 years	Married	Doctorate	Middle Management	Higher Education	5	5	5	5	5	5	5	5	4	6	6	6	6	5	1	6	6	6	2	5	5	5	5	5	5	5	6	6	7	7	6	7	7	6	7	6	5	3	3	6	6	5	3	4.88889
Female	26 - 35 years	Married	Doctorate	Middle Management	Higher Education	1	5	5	5	5	5	5	5	5	6	6	6	6	6	6	6	6	6	2	6	6	6	6	6	6	6	6	6	6	6	6	6	6	5	5	5	4	4	4	6	6	6	6	4.55556
Female	26 - 35 years	Married	Doctorate	Middle Management	Higher Education	3	5	5	6	5	5	6	6	4	6	1	6	5	2	6	6	7	6	1	6	5	7	6	6	7	6	6	7	7	7	7	6	6	6	7	6	6	4	5	6	6	6	6	5
Female	26 - 35 years	Married	Doctorate	Low Management	Higher Education	6	6	6	6	5	6	6	6	6	6	7	5	7	6	7	2	2	3	3	7	5	4	1	2	6	4	5	7	7	7	7	6	6	6	7	6	4	2	2	7	7	7	6	5.88889
Female	36 - 45 years	Married	Doctorate	Middle Management	Higher Education	3	2	3	4	4	2	5	4	2	6	3	1	5	6	1	1	1	2	6	2	2	2	2	2	2	2	2	6	6	6	6	6	4	3	5	5	3	1	2	2	2	2	1	3.22222
Female	Above 55 years	Married	Doctorate	Top Management	Higher Education	3	3	6	6	6	6	6	6	6	6	6	6	6	6	6	7	7	6	2	6	6	6	6	6	6	5	6	7	7	7	7	7	6	7	7	7	7	7	7	6	6	6	6	5.33333
Female	Above 55 years	Married	Doctorate	Top Management	Higher Education	6	5	6	5	6	6	6	6	6	6	4	7	7	6	7	6	5	5	1	7	7	7	7	7	7	7	7	7	7	6	7	7	7	7	7	7	7	7	7	7	7	7	6	5.77778
Female	36 - 45 years	Married	Doctorate	Middle Management	Higher Education	3	3	3	3	3	3	5	4	4	6	6	6	6	6	3	6	6	6	1	7	7	6	6	7	7	7	5	6	6	6	7	7	7	7	7	7	7	4	4	7	7	7	4	3.44444
Female	46 - 55 years	Married	Doctorate	Top Management	Higher Education	3	4	5	5	5	5	6	5	5	6	4	2	6	6	4	7	7	7	7	7	6	7	7	5	6	5	7	7	6	7	6	6	7	5	6	6	7	6	6	7	7	6	7	4.77778
Female	36 - 45 years	Married	Doctorate	Middle Management	Higher Education	4	4	4	4	4	4	6	5	4	6	2	1	5	5	3	5	5	6	6	7	7	6	5	7	7	7	5	6	6	6	6	6	6	6	6	6	6	5	6	7	7	7	6	4.33333
Female	36 - 45 years	Married	Doctorate	Middle Management	Higher Education	3	0	4	4	5	5	6	4	5	6	6	7	6	7	7	4	4	4	5	6	6	6	6	6	6	6	6	7	7	7	7	7	5	7	7	7	4	4	4	7	7	7	7	4
Female	36 - 45 years	Single	Doctorate	Middle Management	Higher Education	3	3	3	3	3	3	3	3	3	6	6	6	6	6	6	3	3	3	5	7	7	6	7	7	7	7	7	5	5	5	5	5	5	2	2	2	2	2	2	6	6	4	5	3
Female	36 - 45 years	Married	Doctorate	Middle Management	Higher Education	5	5	5	5	6	6	6	5	5	6	4	3	6	6	3	6	6	6	6	6	6	6	6	6	6	6	6	7	7	7	7	7	7	7	7	7	7	7	7	6	6	6	6	5.33333
Female	36 - 45 years	Married	Doctorate	Middle Management	Higher Education	3	3	4	4	2	4	5	4	3	5	6	6	6	3	1	6	5	6	2	3	4	3	4	4	4	3	3	6	6	5	5	6	6	6	7	6	6	7	7	3	6	2	2	3.55556
Female	26 - 35 years	Single	Doctorate	Middle Management	Higher Education	3	2	4	3	3	3	4	4	4	5	2	2	5	3	1	6	6	6	2	5	6	6	5	6	5	5	6	5	5	5	5	5	5	5	5	5	4	4	4	6	6	6	6	3.33333
Female	Above 55 years	Married	Doctorate	Top Management	Higher Education	4	4	4	4	5	6	6	6	4	5	7	7	6	5	6	6	6	6	1	7	7	4	7	7	7	7	7	7	7	7	7	7	7	7	7	7	7	4	7	7	7	7	7	4.77778
Female	46 - 55 years	Married	Doctorate	Top Management	Higher Education	4	4	4	4	4	4	4	4	4	5	2	2	5	4	2	5	5	5	5	5	5	5	5	5	5	5	5	5	5	5	5	5	5	5	5	5	5	5	5	5	5	5	5	4
Female	46 - 55 years	Married	Doctorate	Top Management	Higher Education	4	5	5	5	5	3	5	4	4	5	2	3	4	5	2	5	5	5	4	4	2	4	4	2	4	3	4	6	7	6	5	4	6	6	6	7	4	3	2	5	5	4	5	4.44444
Female	36 - 45 years	Married	Doctorate	Middle Management	Higher Education	5	5	5	5	5	5	5	5	5	5	3	3	5	5	3	6	6	6	1	6	6	6	6	6	5	6	5	6	6	6	6	6	6	6	6	6	6	6	6	5	6	5	4	5
Female	36 - 45 years	Married	Doctorate	Middle Management	Higher Education	4	4	4	4	4	6	6	4	3	5	1	1	5	5	1	4	4	4	4	5	5	3	3	5	5	5	4	7	7	7	7	5	5	5	5	5	2	2	2	5	6	3	3	4.33333
Female	36 - 45 years	Married	Doctorate	Middle Management	Higher Education	5	5	5	5	6	6	5	5	5	5	2	6	4	4	1	6	6	6	2	6	6	6	6	6	6	6	6	6	6	6	4	4	5	3	3	3	3	1	2	7	7	7	7	5.22222
Female	36 - 45 years	Single	Doctorate	Middle Management	Higher Education	2	2	2	4	2	2	4	2	2	5	1	6	5	5	6	5	6	6	2	5	6	5	6	6	6	6	6	6	6	6	6	6	6	6	6	6	6	2	2	6	6	2	2	2.44444
Female	26 - 35 years	Single	Doctorate	Middle Management	Higher Education	4	4	4	4	4	4	4	4	4	5	1	1	5	3	1	6	6	6	2	6	6	5	6	7	5	7	6	5	5	5	5	5	5	5	5	5	5	5	5	5	5	5	5	4
Female	26 - 35 years	Married	Doctorate	Middle Management	Higher Education	5	5	5	5	4	4	5	4	3	5	1	6	5	6	7	6	7	6	1	7	6	6	6	5	6	6	6	7	7	7	6	5	6	6	6	6	4	4	4	6	6	6	4	4.44444
Female	46 - 55 years	Single	Doctorate	Middle Management	Higher Education	4	4	5	4	4	3	4	6	4	5	6	7	7	7	7	3	2	2	2	7	5	5	4	5	6	4	5	6	7	6	7	7	7	4	4	5	6	3	3	7	7	7	5	4.22222
Female	Above 55 years	Married	Doctorate	Top Management	Higher Education	3	3	3	3	2	3	3	3	6	5	1	1	5	7	6	6	2	6	6	6	6	6	6	6	7	7	7	6	6	6	6	6	6	6	6	6	6	6	6	4	7	5	5	3.22222
Female	36 - 45 years	Married	Doctorate	Middle Management	Higher Education	1	5	5	4	4	4	5	5	5	5	3	3	4	4	3	5	5	5	3	6	6	6	4	6	5	6	6	7	6	7	7	7	6	5	6	5	6	6	6	4	5	5	5	4.22222
Female	26 - 35 years	Single	Doctorate	Middle Management	Higher Education	5	5	5	5	5	5	5	5	5	5	3	3	3	5	3	6	6	5	2	6	6	6	6	6	6	6	6	5	5	5	5	5	5	5	5	5	5	4	4	6	6	6	6	5
Female	26 - 35 years	Married	Doctorate	Top Management	Higher Education	2	2	2	3	2	2	4	4	5	3	4	4	3	4	4	2	2	2	2	6	6	3	2	5	2	5	2	6	5	5	6	6	6	4	5	3	5	2	2	5	6	4	2	2.88889
Male	36 - 45 years	Single	Doctorate	Middle Management	Higher Education	6	6	6	6	6	6	6	6	6	7	7	6	7	7	6	5	6	6	1	7	7	6	6	7	6	7	5	7	7	7	7	7	7	6	6	6	4	4	4	5	6	4	6	6
Male	46 - 55 years	Married	Doctorate	Middle Management	Higher Education	5	6	6	6	6	6	6	6	6	7	6	4	6	5	6	7	7	7	1	7	7	7	7	7	7	7	7	7	7	7	7	7	7	7	7	7	7	4	7	6	7	6	7	5.88889
Male	46 - 55 years	Married	Doctorate	Middle Management	Higher Education	6	6	6	6	6	6	6	6	6	7	7	7	7	7	7	7	7	7	7	7	7	7	7	7	7	7	7	7	7	7	7	7	7	6	7	7	7	7	7	7	7	7	1	6
Male	46 - 55 years	Single	Doctorate	Middle Management	Higher Education	3	5	5	5	5	5	5	5	6	7	6	7	7	5	6	5	5	5	7	4	4	6	1	7	7	5	7	3	3	4	7	7	4	5	6	5	5	4	4	2	2	2	6	4.88889
Male	26 - 35 years	Single	Doctorate	Middle Management	Higher Education	6	6	6	6	6	6	6	6	6	7	5	5	7	7	5	7	7	7	7	7	7	7	7	7	7	7	7	7	7	7	7	7	7	7	7	7	7	7	7	7	7	7	7	6
Male	36 - 45 years	Married	Doctorate	Middle Management	Higher Education	6	6	6	5	6	6	6	6	6	7	5	6	7	7	6	7	7	7	3	7	7	7	7	7	7	7	7	7	7	7	7	7	7	7	7	7	7	7	7	7	7	7	7	5.88889
Male	36 - 45 years	Married	Doctorate	Middle Management	Higher Education	3	4	5	4	2	6	6	4	6	7	3	7	7	2	7	7	7	7	1	7	7	7	7	7	7	7	7	7	7	7	7	7	7	5	7	4	4	3	3	7	7	5	7	4.44444
Male	46 - 55 years	Married	Doctorate	Middle Management	Higher Education	4	4	3	3	3	3	6	5	1	7	3	1	6	3	1	4	3	3	6	4	4	4	4	4	5	4	4	7	7	7	7	7	6	4	4	4	5	5	4	1	3	1	1	3.55556
Male	46 - 55 years	Married	Doctorate	Top Management	IT Services	3	4	5	5	5	6	5	4	5	7	6	7	6	6	7	3	3	3	5	6	5	4	3	4	4	5	4	6	5	6	7	7	7	4	3	3	4	4	3	6	6	4	4	4.66667
Male	36 - 45 years	Married	Doctorate	Middle Management	Higher Education	5	5	5	5	4	1	6	4	4	6	6	6	6	6	6	6	3	2	3	7	7	6	6	5	6	7	5	7	7	6	7	6	6	2	1	5	1	1	2	3	6	6	6	4.33333
Male	36 - 45 years	Single	Doctorate	Middle Management	Higher Education	5	5	5	5	3	5	5	5	5	6	3	4	6	6	4	3	5	2	5	3	3	6	6	4	7	4	6	6	6	6	6	6	6	6	6	6	4	4	4	4	5	2	3	4.77778
Male	46 - 55 years	Single	Doctorate	Middle Management	Higher Education	5	6	6	6	6	5	6	5	6	6	2	6	6	6	4	5	5	5	4	7	7	6	7	7	7	6	7	7	6	7	7	6	6	7	7	7	6	6	7	6	6	6	6	5.66667
Male	36 - 45 years	Divorced/Widowed	Doctorate	Middle Management	Higher Education	3	3	5	4	4	4	5	4	4	6	2	1	6	6	1	5	5	5	3	5	5	5	5	5	5	6	5	5	5	5	6	6	6	5	5	5	6	4	4	5	6	6	5	4
Male	46 - 55 years	Married	Doctorate	Top Management	Higher Education	5	5	5	5	5	2	5	5	3	6	6	2	6	6	1	6	7	5	2	7	7	5	6	7	6	7	6	6	6	6	6	6	4	5	6	6	6	4	4	7	6	7	4	4.44444
Male	36 - 45 years	Married	Doctorate	Middle Management	Higher Education	5	5	5	5	5	4	5	4	4	6	4	1	5	5	3	5	5	6	3	6	6	5	5	6	5	5	5	6	6	6	6	6	5	5	5	5	5	5	5	5	6	6	3	4.66667
Male	46 - 55 years	Married	Doctorate	Middle Management	Higher Education	5	5	5	5	5	5	5	6	5	6	2	6	6	6	6	6	6	5	2	4	6	5	5	5	5	5	5	6	6	6	6	6	5	6	6	6	5	4	5	6	5	6	6	5.11111
Male	Above 55 years	Married	Doctorate	Top Management	Higher Education	6	6	6	6	6	6	6	6	4	6	6	7	6	7	6	6	6	5	4	7	7	7	5	7	2	7	1	7	7	7	7	7	7	6	6	6	7	7	7	6	6	7	4	5.77778
Male	36 - 45 years	Married	Doctorate	Top Management	Higher Education	4	4	6	6	6	6	4	5	5	6	3	3	5	4	3	7	7	7	1	5	7	4	5	7	7	7	7	7	7	7	7	7	6	5	6	6	4	4	4	7	5	7	7	5.11111
Male	Above 55 years	Married	Doctorate	Top Management	Higher Education	5	5	6	6	6	6	6	6	6	6	3	1	3	3	7	7	7	7	1	7	7	7	7	7	7	7	7	7	7	7	7	7	7	6	6	6	7	5	5	6	7	7	7	5.77778
Male	46 - 55 years	Married	Doctorate	Top Management	Higher Education	4	6	6	6	5	6	6	6	5	6	2	2	5	4	2	6	7	7	1	7	7	7	3	7	5	7	4	7	7	7	7	7	7	7	7	7	6	6	6	7	7	7	5	5.55556
Male	36 - 45 years	Married	Doctorate	Low Management	Higher Education	1	5	5	5	5	5	6	2	2	6	3	1	6	5	6	5	6	6	2	5	5	3	3	6	2	5	5	7	7	7	6	6	6	6	7	6	5	2	3	3	3	4	1	4
Male	46 - 55 years	Married	Doctorate	Top Management	Higher Education	3	3	4	4	4	4	4	4	3	6	6	6	6	2	6	6	6	5	2	5	6	5	5	5	6	5	6	6	5	5	5	5	5	5	5	5	4	4	4	6	6	6	6	3.66667
Male	36 - 45 years	Married	Doctorate	Middle Management	Higher Education	5	5	5	5	5	5	5	5	3	6	3	2	5	5	3	6	6	5	2	6	6	7	6	6	6	6	6	6	6	6	6	6	6	6	6	6	6	5	5	5	6	5	5	4.77778
Male	26 - 35 years	Married	Doctorate	Middle Management	Higher Education	5	5	5	4	4	6	5	5	6	6	6	6	6	6	6	4	5	5	3	6	6	4	4	7	6	5	5	6	7	6	6	6	6	6	6	6	5	5	5	6	6	5	4	5
Male	36 - 45 years	Married	Doctorate	Middle Management	Higher Education	4	4	4	5	4	5	5	5	3	6	4	6	2	3	1	7	6	7	2	6	6	4	4	5	6	6	6	6	6	6	6	6	6	6	6	5	7	4	5	5	6	7	7	4.33333
Male	36 - 45 years	Single	Doctorate	Middle Management	Higher Education	3	4	5	4	4	4	6	5	4	6	3	3	4	5	6	2	3	3	4	6	5	4	4	6	5	7	4	7	7	7	7	7	6	6	4	5	3	3	3	3	2	1	1	4.33333
Male	36 - 45 years	Single	Doctorate	Middle Management	Higher Education	4	4	4	6	6	5	6	5	3	6	5	3	6	4	1	6	6	6	2	6	7	4	4	6	7	4	4	6	7	5	5	5	6	5	5	5	5	7	6	2	6	2	2	4.77778
Male	36 - 45 years	Married	Doctorate	Middle Management	Higher Education	5	5	5	4	4	5	5	5	6	6	3	3	6	6	4	7	7	6	2	6	7	5	6	7	7	5	3	6	6	6	6	6	6	7	4	7	7	5	6	7	7	7	7	4.88889
Male	36 - 45 years	Single	Doctorate	Middle Management	Higher Education	5	5	5	5	5	6	6	6	6	6	3	2	5	5	2	7	7	7	1	7	7	5	5	7	5	7	5	7	7	7	7	7	7	7	7	7	7	7	7	7	7	7	7	5.44444
Male	46 - 55 years	Married	Doctorate	Middle Management	Higher Education	6	5	6	6	5	6	6	6	5	6	1	1	6	4	1	5	6	5	2	5	6	4	6	6	7	5	5	6	7	6	7	6	6	6	6	6	7	6	6	4	4	5	3	5.66667
Male	36 - 45 years	Married	Doctorate	Top Management	Higher Education	0	0	4	4	3	3	3	3	3	5	3	3	5	4	3	7	7	7	7	7	7	7	7	7	7	7	7	6	6	5	6	5	6	6	7	7	7	7	6	5	7	5	5	2.55556
Male	46 - 55 years	Divorced/Widowed	Doctorate	Top Management	Higher Education	4	5	6	6	6	6	6	6	5	5	3	1	6	6	3	7	7	7	1	7	7	7	2	7	7	7	7	7	7	7	7	7	6	6	7	7	5	4	5	6	7	7	7	5.55556
Male	26 - 35 years	Married	Doctorate	Middle Management	Higher Education	5	4	5	4	5	6	5	5	5	5	1	1	5	5	1	5	4	4	3	6	6	5	6	6	6	6	6	5	5	6	6	6	5	5	6	5	3	3	3	6	6	6	6	4.88889
Male	46 - 55 years	Married	Doctorate	Top Management	Higher Education	5	5	5	5	5	5	5	5	5	5	2	1	4	5	1	7	7	7	1	7	7	6	6	7	6	7	6	6	6	6	6	6	6	6	6	6	6	6	6	3	3	4	5	5
Male	46 - 55 years	Married	Doctorate	Top Management	Higher Education	4	4	5	5	4	5	5	5	4	5	2	6	5	3	2	5	5	6	5	4	5	5	6	4	5	5	5	6	6	6	6	5	5	5	5	6	5	5	5	6	6	6	5	4.55556
Male	46 - 55 years	Married	Doctorate	Middle Management	Higher Education	3	5	5	5	5	5	5	5	4	5	4	4	6	5	4	5	6	5	1	7	7	1	1	7	1	7	1	7	7	7	7	6	7	6	6	6	6	6	6	6	6	6	6	4.66667
Male	36 - 45 years	Married	Doctorate	Middle Management	Higher Education	6	5	5	5	5	5	5	5	5	5	3	3	5	5	3	5	5	5	5	7	7	6	6	7	6	7	6	7	7	7	6	6	6	6	6	6	5	4	4	7	7	7	6	5.11111
Male	46 - 55 years	Married	Doctorate	Top Management	Higher Education	5	5	5	6	5	6	6	5	6	5	6	1	4	6	6	7	6	6	2	7	7	7	7	5	7	7	7	7	7	7	7	7	5	7	7	7	7	5	6	5	7	7	7	5.44444
Male	Above 55 years	Married	Doctorate	Top Management	Higher Education	3	5	5	6	2	3	6	6	3	5	1	6	6	3	6	1	1	1	7	5	7	5	5	6	7	6	5	6	6	6	6	6	6	6	6	6	4	4	4	2	2	2	4	4.33333
Male	46 - 55 years	Married	Doctorate	Top Management	Higher Education	4	4	5	5	4	4	5	5	5	5	3	2	5	4	1	6	6	6	2	6	6	6	6	5	6	5	6	6	6	6	6	6	5	5	5	6	4	5	5	4	5	5	1	4.55556
Male	46 - 55 years	Married	Doctorate	Middle Management	Higher Education	5	5	5	5	5	5	4	5	4	5	6	6	6	6	6	5	5	6	1	7	7	6	6	6	5	6	5	6	6	6	6	6	6	6	6	6	5	5	5	3	3	5	3	4.77778
Male	46 - 55 years	Married	Doctorate	Top Management	Higher Education	5	5	4	4	4	4	4	3	3	5	4	3	3	4	2	5	5	4	4	6	6	6	6	6	7	7	7	6	6	6	6	6	6	6	6	6	4	4	3	2	6	6	4	4
Male	46 - 55 years	Divorced/Widowed	Doctorate	Middle Management	Higher Education	3	4	4	4	3	4	5	3	3	5	2	1	6	4	3	6	6	6	3	3	4	6	6	5	6	3	5	6	6	6	5	5	5	6	6	5	6	6	6	5	6	6	6	3.66667
Male	36 - 45 years	Single	Doctorate	Middle Management	Higher Education	5	5	5	5	5	5	5	5	5	5	1	6	6	6	6	7	7	7	2	7	7	6	6	6	7	6	6	6	6	6	6	6	6	6	6	6	6	7	7	7	7	7	6	5
Male	46 - 55 years	Married	Doctorate	Top Management	Higher Education	5	5	5	5	5	5	5	5	5	5	6	6	5	6	6	6	6	6	4	6	6	4	5	6	4	6	5	6	6	6	6	6	5	6	6	7	6	4	5	5	6	6	6	5
Male	36 - 45 years	Married	Doctorate	Middle Management	Higher Education	4	4	4	5	4	4	6	5	6	5	2	1	7	6	6	4	1	2	7	7	7	5	3	6	7	6	6	6	5	5	7	7	7	7	7	6	6	5	6	5	7	5	1	4.66667
Male	26 - 35 years	Married	Doctorate	Middle Management	Higher Education	4	6	6	6	6	6	6	6	6	5	7	7	5	7	7	4	4	4	4	4	4	4	4	6	6	6	4	7	7	7	7	7	7	7	7	7	7	7	7	6	6	6	7	5.77778
Male	36 - 45 years	Single	Doctorate	Middle Management	Higher Education	4	4	5	5	5	4	6	5	5	5	1	6	5	3	6	6	5	5	3	6	6	5	5	4	4	5	4	7	7	7	6	6	6	6	6	6	3	3	3	6	6	6	4	4.77778
Male	36 - 45 years	Married	Doctorate	Middle Management	Higher Education	3	6	6	6	6	6	6	6	6	5	1	3	5	5	1	7	6	7	1	7	7	7	7	6	7	7	7	7	7	7	7	7	7	7	7	7	4	3	3	6	6	6	7	5.66667
Male	46 - 55 years	Married	Doctorate	Middle Management	Higher Education	5	5	5	5	5	5	5	5	3	5	1	1	5	4	2	6	6	6	2	6	6	6	6	6	6	6	6	6	6	6	6	6	6	6	6	6	6	6	6	6	6	6	4	4.77778
Male	Above 55 years	Divorced/Widowed	Doctorate	Middle Management	Higher Education	4	4	4	5	3	4	5	4	4	5	2	1	5	5	1	5	5	4	4	5	5	4	4	5	5	4	5	5	5	4	4	4	5	5	5	6	6	6	6	5	5	4	2	4.11111
Male	36 - 45 years	Married	Doctorate	Middle Management	Higher Education	5	5	5	6	5	6	6	4	5	5	6	6	6	6	6	7	5	6	3	7	7	6	6	4	5	6	5	6	6	6	7	7	6	6	7	7	6	6	6	6	7	6	6	5.22222
Male	Above 55 years	Married	Doctorate	Top Management	Higher Education	3	4	4	5	4	4	5	5	4	5	3	4	6	4	1	7	7	7	7	7	7	7	7	7	7	7	7	7	7	7	7	7	7	6	7	6	7	7	7	7	7	7	7	4.22222
Male	26 - 35 years	Married	Doctorate	Middle Management	Higher Education	4	4	4	4	3	4	6	4	4	5	2	3	5	4	2	6	6	6	3	5	6	5	5	6	5	6	4	7	5	6	7	7	6	6	6	6	5	5	5	7	7	7	7	4.11111
Male	36 - 45 years	Married	Doctorate	Top Management	Higher Education	6	6	5	6	6	6	6	4	5	5	4	4	5	5	4	4	7	6	7	4	4	6	7	5	6	7	5	7	7	4	7	7	4	7	5	7	5	7	5	7	7	7	7	5.55556
Male	36 - 45 years	Divorced/Widowed	Doctorate	Top Management	Higher Education	2	4	5	5	5	5	5	5	5	5	1	1	5	5	6	5	6	5	3	5	5	5	6	5	6	4	5	6	6	6	6	6	6	5	5	6	5	5	5	5	5	6	5	4.55556
Male	36 - 45 years	Married	Doctorate	Middle Management	Higher Education	5	5	5	4	2	3	5	3	2	5	6	6	6	6	6	5	4	4	4	7	7	5	5	5	5	7	7	4	2	2	5	5	4	4	4	4	4	3	3	7	7	7	7	3.77778
Male	36 - 45 years	Married	Doctorate	Middle Management	Higher Education	4	4	5	5	5	5	5	5	5	5	6	6	5	5	6	6	6	6	2	5	5	6	6	6	6	6	6	5	4	5	5	5	5	5	5	5	5	5	5	5	5	5	5	4.77778
Male	36 - 45 years	Married	Doctorate	Top Management	Higher Education	4	5	4	5	4	5	5	4	4	5	1	1	5	5	1	6	6	4	3	7	7	6	5	7	6	7	6	6	6	6	6	6	6	5	5	5	4	3	3	7	6	6	5	4.44444
Male	26 - 35 years	Married	Doctorate	Top Management	Higher Education	5	5	5	5	5	6	5	5	5	6	4	6	6	6	4	3	3	4	3	6	6	5	5	5	5	5	4	6	6	6	6	6	6	6	6	6	6	6	6	6	6	6	6	5.11111
Male	36 - 45 years	Married	Doctorate	Middle Management	Higher Education	4	4	4	4	4	5	5	4	4	6	6	6	6	6	6	6	6	5	2	6	6	2	2	6	2	6	2	6	6	6	6	6	6	6	6	6	3	2	2	6	6	6	6	4.22222
Male	36 - 45 years	Single	Masters	Top Management	Higher Education	1	1	2	3	1	1	3	1	1	4	2	2	4	3	2	6	6	5	2	4	4	4	4	4	4	4	4	1	2	2	2	2	1	4	4	4	3	4	4	5	6	6	5	1.55556
Female	36 - 45 years	Married	Masters	Middle Management	Higher Education	6	6	6	6	6	6	5	6	2	5	3	5	6	5	3	6	6	6	7	6	7	7	7	7	7	6	6	6	7	7	7	7	7	7	7	5	6	6	5	7	7	5	5	5.44444
Male	36 - 45 years	Married	Masters	Middle Management	Higher Education	6	6	6	6	6	6	6	6	6	7	5	5	7	7	5	6	7	6	7	6	7	6	7	6	7	6	7	7	6	7	6	7	6	7	6	7	6	7	6	7	6	7	7	6
Female	36 - 45 years	Married	Masters	Top Management	Higher Education	4	4	4	4	4	4	4	4	4	2	6	6	5	5	6	6	6	6	2	6	6	6	2	6	6	6	6	6	6	6	6	6	6	6	6	6	6	5	5	6	6	6	5	4
Female	36 - 45 years	Single	Masters	Top Management	Higher Education	3	3	3	3	3	5	5	4	4	1	5	5	1	1	5	1	1	1	7	7	1	1	1	1	1	1	1	5	2	6	1	1	1	2	2	1	1	1	1	2	2	1	1	3.66667
Female	36 - 45 years	Married	Masters	Top Management	Higher Education	3	2	3	4	2	4	4	3	3	1	4	4	1	2	3	2	2	2	4	4	5	6	6	5	6	5	7	6	6	6	6	6	5	6	6	6	2	2	2	7	6	7	5	3.11111
Female	36 - 45 years	Married	Masters	Low Management	Higher Education	2	2	4	4	4	4	5	5	5	3	1	3	5	3	1	1	1	1	6	7	7	2	2	6	5	6	2	5	5	5	5	5	5	3	3	3	1	1	1	5	5	5	3	3.88889
Male	26 - 35 years	Married	Masters	Middle Management	Higher Education	4	4	5	5	4	6	6	5	5	7	1	6	7	7	1	7	7	7	2	7	7	5	6	7	6	7	6	6	6	6	7	7	7	7	7	7	6	6	5	7	7	7	7	4.88889
Male	36 - 45 years	Married	Masters	Middle Management	Higher Education	6	5	5	4	6	6	5	6	4	7	4	6	2	2	6	7	7	7	7	7	7	4	7	7	4	7	7	7	7	7	7	7	7	6	4	5	7	7	6	7	7	7	7	5.22222
Male	46 - 55 years	Married	Masters	Middle Management	Higher Education	4	5	5	6	5	5	6	5	6	7	4	7	6	4	2	7	6	6	2	6	6	4	7	7	7	7	7	7	7	7	7	7	7	6	6	6	5	5	5	7	6	6	7	5.22222
Male	36 - 45 years	Single	Masters	Middle Management	Higher Education	5	5	6	6	6	5	5	5	4	6	7	7	6	7	7	7	6	6	1	6	7	7	7	4	7	5	7	7	7	7	7	7	6	7	6	6	6	6	5	7	7	6	6	5.22222
Male	36 - 45 years	Married	Masters	Middle Management	Higher Education	4	4	5	6	5	5	5	5	5	6	3	3	5	7	2	6	6	7	7	6	6	6	6	6	6	6	6	7	6	6	7	7	6	6	6	6	6	6	6	7	7	7	7	4.88889
Male	26 - 35 years	Married	Masters	Middle Management	Higher Education	3	3	3	4	4	4	5	4	4	6	1	4	6	3	1	3	3	2	5	5	5	5	6	6	6	5	6	7	7	7	7	7	6	5	6	6	5	4	4	5	6	5	1	3.77778
Male	46 - 55 years	Married	Masters	Middle Management	Higher Education	3	3	3	2	3	3	3	3	3	6	4	4	5	6	4	5	5	5	3	2	3	3	3	3	7	3	6	6	6	6	6	6	6	6	6	6	5	4	4	4	4	5	4	2.88889
Male	36 - 45 years	Married	Masters	Middle Management	Higher Education	6	6	6	6	6	6	6	6	6	6	5	5	7	6	5	7	7	7	7	7	7	7	7	7	7	7	7	7	7	7	7	7	7	7	6	6	6	6	6	5	5	5	5	6
Male	46 - 55 years	Married	Masters	Middle Management	Higher Education	4	4	5	5	5	5	5	5	5	6	2	1	5	4	2	7	7	7	1	7	7	7	7	7	7	7	7	6	6	6	6	6	6	6	6	6	6	6	6	7	7	7	7	4.77778
Male	36 - 45 years	Married	Masters	Middle Management	Higher Education	0	0	6	6	5	5	6	4	5	6	2	3	5	4	2	7	5	5	2	7	7	4	6	7	6	7	4	7	7	7	6	6	6	6	6	6	7	4	4	6	6	6	6	4.11111
Male	36 - 45 years	Married	Masters	Middle Management	Higher Education	5	4	5	5	3	3	5	4	5	6	6	1	4	5	3	1	5	2	5	7	7	5	4	5	5	6	5	5	5	5	6	6	6	6	6	6	7	3	4	5	6	6	7	4.33333
Male	36 - 45 years	Married	Masters	Middle Management	Higher Education	5	4	5	4	5	4	5	4	2	5	1	6	5	6	6	6	5	5	4	7	7	5	5	7	5	5	5	6	6	5	6	6	5	5	6	6	3	4	4	6	6	6	5	4.22222
Male	36 - 45 years	Married	Masters	Middle Management	Higher Education	4	5	5	5	4	5	5	4	4	5	3	2	4	3	2	7	6	6	2	6	6	6	6	5	6	5	6	6	6	6	5	6	5	5	5	5	5	5	5	6	6	6	6	4.55556
Male	36 - 45 years	Married	Masters	Middle Management	Higher Education	3	3	5	5	4	5	5	3	5	5	6	6	6	6	6	6	6	6	2	6	6	6	6	6	6	5	6	5	5	6	6	6	5	6	6	6	3	2	2	6	5	6	6	4.22222
Male	26 - 35 years	Single	Masters	Top Management	Higher Education	6	4	4	4	5	5	6	6	5	4	2	5	7	2	5	6	6	4	1	7	7	4	5	7	7	7	6	7	7	7	3	3	3	7	7	7	4	3	1	7	7	7	3	5
Male	46 - 55 years	Married	Masters	Top Management	Higher Education	4	3	4	4	4	4	5	5	4	4	2	3	4	5	2	7	7	7	1	7	7	6	6	6	6	6	6	6	6	6	6	6	6	6	6	6	6	5	6	7	7	7	7	4.11111
Male	26 - 35 years	Single	Masters	Low Management	Higher Education	3	3	3	3	3	3	3	3	3	3	4	4	3	2	4	5	5	5	2	1	1	4	4	1	4	1	4	7	7	7	6	6	5	5	5	5	4	1	1	6	6	5	4	3
Male	26 - 35 years	Single	Masters	Low Management	Higher Education	4	4	5	4	5	5	5	5	5	3	4	1	3	3	1	1	4	4	2	2	2	7	5	6	6	3	7	6	6	5	6	6	6	5	6	5	6	6	6	2	6	1	2	4.66667
Male	46 - 55 years	Single	Masters	Top Management	Higher Education	3	4	5	5	5	5	5	5	4	3	2	3	4	4	2	5	6	6	2	5	7	7	7	6	4	5	4	6	6	6	5	5	4	4	4	5	5	4	4	7	7	7	6	4.55556
Male	36 - 45 years	Married	Masters	Top Management	Higher Education	6	6	6	6	6	6	6	6	6	1	5	5	7	7	7	6	6	6	7	7	7	7	6	7	2	7	2	7	7	7	7	7	7	4	4	6	7	6	1	5	7	1	6	6
Male	46 - 55 years	Married	Masters	Top Management	Higher Education	3	3	3	3	3	3	4	2	2	3	3	1	5	5	1	5	5	5	3	5	5	5	5	5	5	5	5	5	5	5	5	5	5	5	5	5	5	5	5	5	5	5	5	2.88889
Female	26 - 35 years	Married	Masters	Low Management	IT Services	5	0	6	6	0	4	6	4	4	7	5	5	7	7	6	5	5	5	7	7	7	4	5	6	6	6	6	5	7	7	7	7	7	7	7	1	1	1	1	6	6	7	3	3.88889
Female	Above 55 years	Married	Masters	Top Management	IT Services	3	5	5	5	4	5	5	5	5	4	2	2	4	4	2	5	6	5	3	5	6	5	5	5	5	6	5	5	5	5	5	5	5	5	5	5	5	5	6	5	6	5	6	4.66667
Male	36 - 45 years	Married	Masters	Top Management	IT Services	2	2	4	4	2	3	4	1	3	4	2	1	3	3	2	5	5	5	2	3	3	3	3	3	5	3	5	5	4	4	4	4	3	4	4	4	3	3	3	4	4	4	6	2.77778
Female	26 - 35 years	Single	Masters	Low Management	IT Services	4	5	6	6	5	5	5	2	4	7	3	4	6	5	6	6	5	5	3	6	6	6	6	5	6	5	6	7	7	7	7	7	7	6	6	6	6	6	6	7	7	6	6	4.66667
Female	26 - 35 years	Married	Masters	Top Management	IT Services	4	4	4	4	4	4	4	4	4	4	2	4	4	5	3	5	5	5	5	6	6	6	6	5	6	5	6	6	6	6	6	6	5	6	6	6	4	4	4	5	5	5	6	4
Female	26 - 35 years	Single	Masters	Middle Management	IT Services	5	5	6	6	5	6	6	6	6	7	6	7	6	7	6	7	7	7	1	6	6	6	7	7	7	7	7	7	7	7	7	7	7	7	7	7	7	7	7	7	7	7	7	5.66667
Female	36 - 45 years	Married	Masters	Top Management	IT Services	3	3	3	3	4	4	4	3	4	4	3	3	4	5	3	5	5	5	5	7	7	7	7	7	7	7	7	7	7	7	6	6	5	6	6	6	4	4	5	6	3	5	2	3.44444
Female	Above 55 years	Married	Masters	Top Management	IT Services	4	4	5	5	5	5	4	4	3	4	2	2	5	4	2	6	6	6	2	5	5	6	6	6	7	6	7	5	5	5	5	5	5	5	5	5	5	3	4	5	5	7	5	4.33333
Female	36 - 45 years	Married	Masters	Top Management	IT Services	4	4	5	5	5	6	6	6	6	4	4	2	5	4	2	4	6	6	2	7	4	2	2	6	2	7	2	7	7	7	7	7	6	7	7	7	5	1	3	6	5	6	7	5.22222
Female	36 - 45 years	Divorced/Widowed	Masters	Top Management	IT Services	4	4	3	3	3	3	3	3	3	4	3	1	3	4	3	2	2	2	5	6	5	4	4	4	4	5	4	5	5	5	4	4	4	2	3	2	6	2	2	6	6	6	4	3.22222
Female	26 - 35 years	Married	Masters	Top Management	IT Services	4	4	4	4	4	4	4	4	5	4	2	2	4	4	2	4	4	4	4	4	4	4	4	4	4	4	4	5	5	5	5	5	5	5	5	5	4	3	3	4	4	4	4	4.11111
Female	36 - 45 years	Married	Masters	Top Management	IT Services	3	4	4	4	4	5	4	4	4	4	3	3	4	5	1	6	6	6	1	6	7	6	6	7	7	7	7	6	6	6	6	6	6	6	7	7	3	2	2	5	4	5	5	4
Female	36 - 45 years	Married	Masters	Low Management	IT Services	3	3	4	4	2	4	4	4	3	4	1	6	4	2	6	6	6	6	6	6	6	6	6	7	6	6	6	5	5	5	5	5	5	5	5	5	4	4	4	5	6	6	6	3.44444
Female	36 - 45 years	Married	Masters	Low Management	IT Services	3	3	5	4	4	5	5	5	5	3	2	2	4	4	1	5	5	5	3	4	4	6	5	6	6	4	6	6	5	5	6	5	4	5	4	5	5	2	2	6	5	6	6	4.33333
Female	36 - 45 years	Married	Masters	Low Management	IT Services	6	6	6	6	6	6	6	3	3	3	1	2	5	4	2	7	7	7	5	5	6	6	5	6	6	6	6	7	7	7	7	7	7	6	6	6	6	6	5	6	6	6	6	5.33333
Female	46 - 55 years	Divorced/Widowed	Masters	Top Management	IT Services	4	5	5	5	4	4	5	5	5	2	6	6	1	5	6	6	6	6	2	5	5	5	5	7	6	6	6	6	6	6	6	6	6	5	6	6	6	4	5	6	6	6	6	4.66667
Female	46 - 55 years	Married	Masters	Low Management	Engineering Services	3	3	3	3	3	3	3	3	3	4	2	2	4	4	2	5	5	5	5	7	6	6	5	6	5	7	4	6	6	6	6	6	6	6	6	6	6	6	6	5	6	6	6	3
Male	36 - 45 years	Married	Masters	Middle Management	Engineering Services	5	5	5	4	4	5	5	4	4	5	1	6	6	5	6	3	3	3	6	6	7	6	6	7	7	6	6	6	6	6	6	6	6	4	4	4	5	3	3	6	6	5	6	4.55556
Male	46 - 55 years	Married	Masters	Top Management	Higher Education	3	3	3	4	3	4	4	4	4	5	3	2	5	4	2	6	6	6	6	6	6	6	6	6	6	6	6	5	5	6	6	6	6	6	6	6	6	5	5	6	6	6	5	3.55556
Male	36 - 45 years	Single	Masters	Low Management	Engineering Services	5	5	5	5	4	5	5	4	5	2	1	6	6	2	6	5	3	4	4	5	5	5	6	4	4	6	5	7	7	7	6	6	5	5	5	4	4	4	4	6	4	4	5	4.77778
Female	Above 55 years	Married	Masters	Middle Management	Higher Education	3	3	3	3	2	5	3	2	6	7	7	7	6	7	7	5	7	5	1	7	7	6	6	7	6	7	6	6	6	6	7	7	7	7	7	6	5	5	5	4	7	4	6	3.33333
Female	36 - 45 years	Married	Masters	Middle Management	Higher Education	4	4	1	5	5	5	6	4	4	7	3	1	6	6	1	6	6	5	4	6	6	4	5	6	5	6	4	7	7	6	6	6	6	6	6	5	4	5	4	5	5	6	5	4.22222
Female	36 - 45 years	Married	Masters	Low Management	Higher Education	2	3	3	4	2	6	6	4	1	6	6	6	6	5	6	6	6	6	1	6	7	6	5	6	5	6	5	7	7	7	6	6	5	5	4	6	3	2	2	6	7	7	5	3.44444
Female	46 - 55 years	Married	Masters	Middle Management	Higher Education	4	4	4	4	4	4	4	4	5	6	6	6	7	7	6	7	7	7	2	4	4	5	6	4	6	3	7	7	7	7	7	7	7	6	6	6	6	7	7	7	7	7	7	4.11111
Female	26 - 35 years	Single	Masters	Middle Management	Higher Education	6	6	6	6	6	6	6	6	5	6	1	1	6	6	2	5	5	5	2	6	6	6	5	6	6	5	5	7	6	7	7	7	6	6	6	6	3	3	3	5	6	5	3	5.88889
Female	46 - 55 years	Single	Masters	Middle Management	Higher Education	3	3	4	6	5	6	6	5	5	6	1	6	6	4	6	1	1	1	3	7	7	5	2	7	2	7	4	6	6	6	5	4	4	3	4	4	6	3	5	5	4	6	1	4.77778
Female	36 - 45 years	Married	Masters	Top Management	Higher Education	6	5	6	5	6	6	6	6	6	6	4	7	7	6	7	6	5	5	1	7	7	7	7	7	7	7	7	7	7	6	7	7	7	7	7	7	7	7	7	7	7	7	6	5.77778
Female	36 - 45 years	Married	Bachelor/Equivalent	Low Management	Higher Education	2	2	2	2	2	2	4	3	3	4	1	2	3	4	2	6	6	5	2	6	5	5	5	4	4	5	4	4	4	4	4	4	4	4	4	4	4	4	4	5	5	5	6	2.44444
Male	36 - 45 years	Married	Bachelor/Equivalent	Top Management	Higher Education	6	6	4	4	4	4	4	4	4	4	2	3	5	5	3	6	6	6	6	5	6	6	5	5	6	5	6	5	4	4	5	5	3	5	5	6	6	6	5	5	5	4	6	4.44444
Female	26 - 35 years	Single	Bachelor/Equivalent	Low Management	Higher Education	5	5	6	6	6	5	5	5	5	6	6	6	6	6	6	6	6	6	2	6	6	6	6	6	6	6	6	7	7	7	7	7	6	6	6	6	6	5	6	6	6	6	6	5.33333
Female	26 - 35 years	Married	Bachelor/Equivalent	Low Management	Higher Education	3	3	4	4	3	5	5	4	5	4	1	1	4	4	6	5	5	5	2	6	6	5	5	6	6	6	6	5	6	6	6	6	6	6	6	6	5	4	4	6	6	6	5	4
Female	36 - 45 years	Married	Bachelor/Equivalent	Top Management	Higher Education	6	6	6	6	6	6	6	6	6	4	7	7	1	1	2	7	7	7	1	7	7	7	7	7	7	7	7	7	7	7	7	7	7	7	7	7	4	4	1	7	7	7	7	6
Female	26 - 35 years	Married	Bachelor/Equivalent	Low Management	Higher Education	0	3	5	5	3	5	6	4	4	4	1	1	6	2	7	7	7	7	3	5	5	5	5	6	6	6	6	6	6	6	7	7	7	6	7	7	7	7	6	7	7	7	7	3.88889
Female	46 - 55 years	Married	Bachelor/Equivalent	Low Management	Higher Education	3	3	4	5	3	5	4	5	5	3	6	1	4	4	1	3	3	3	6	7	7	7	6	4	6	7	4	5	5	5	5	6	6	3	4	4	2	1	1	3	5	1	3	4.11111
Female	36 - 45 years	Married	Bachelor/Equivalent	Top Management	Higher Education	3	6	6	6	6	6	6	6	3	1	7	7	7	1	7	6	6	6	1	6	6	6	6	6	7	6	6	7	7	7	7	7	6	7	7	7	6	5	6	6	6	6	6	5.33333
Male	Above 55 years	Married	Bachelor/Equivalent	Top Management	Engineering Services	2	4	5	5	5	5	5	5	5	5	1	1	5	5	6	5	6	5	3	5	5	5	6	5	6	4	5	6	6	6	6	6	6	5	5	6	5	5	5	5	5	6	5	4.55556
Male	36 - 45 years	Married	Bachelor/Equivalent	Top Management	Higher Education	3	3	6	4	4	3	4	2	2	4	2	1	3	4	2	4	4	4	4	6	6	5	5	6	6	4	6	5	6	6	6	5	5	6	6	6	3	3	3	5	5	6	4	3.44444
Male	26 - 35 years	Married	Bachelor/Equivalent	Low Management	Higher Education	4	3	4	2	1	1	5	4	4	4	4	5	4	3	3	6	6	4	4	5	5	5	6	7	7	7	7	4	4	5	6	6	7	7	7	5	7	7	7	4	5	6	5	3.11111
Male	36 - 45 years	Single	Bachelor/Equivalent	Low Management	Higher Education	6	5	5	5	5	4	6	5	5	4	3	3	5	5	4	6	7	6	4	3	6	5	5	5	6	4	5	7	7	7	7	7	7	6	7	7	6	6	6	6	6	6	6	5.11111
Male	36 - 45 years	Single	Bachelor/Equivalent	Low Management	Higher Education	2	2	4	4	2	5	4	2	2	2	6	6	3	2	4	5	5	5	2	3	3	3	4	7	4	7	5	6	5	6	5	5	5	5	5	6	2	1	1	3	5	5	3	3
Male	26 - 35 years	Single	Bachelor/Equivalent	Top Management	Higher Education	3	4	4	4	4	4	4	4	4	2	1	1	4	3	1	5	5	5	2	6	6	6	6	6	6	6	4	6	6	6	5	5	4	4	4	4	4	3	3	5	5	5	5	3.88889
Male	36 - 45 years	Married	Bachelor/Equivalent	Low Management	IT Services	3	3	4	4	3	3	3	3	3	4	3	2	4	4	2	5	5	5	5	5	5	5	5	5	5	5	5	5	5	5	5	5	5	5	5	5	5	5	5	5	5	5	5	3.22222
Male	36 - 45 years	Married	Bachelor/Equivalent	Low Management	IT Services	3	3	4	4	3	3	3	3	3	4	2	3	4	4	2	4	4	4	4	4	4	4	4	4	4	4	4	4	4	4	4	4	4	4	4	4	4	4	4	4	4	4	4	3.22222
Male	26 - 35 years	Married	Bachelor/Equivalent	Low Management	IT Services	4	4	4	4	4	4	5	4	4	4	2	2	4	5	3	5	5	5	4	5	5	4	4	5	2	4	2	6	5	6	6	6	6	6	6	5	5	5	5	4	4	4	4	4.11111
Female	46 - 55 years	Married	Bachelor/Equivalent	Top Management	IT Services	5	4	4	4	5	4	4	4	4	5	3	6	6	6	6	7	7	7	7	7	7	7	7	7	7	7	7	6	6	6	6	6	6	6	7	5	6	6	5	7	7	7	7	4.22222
Female	36 - 45 years	Married	Bachelor/Equivalent	Top Management	IT Services	3	3	4	5	2	4	5	5	5	4	2	1	5	4	1	4	4	4	5	6	5	5	5	6	5	6	5	6	6	6	5	5	4	5	7	6	7	5	6	2	3	4	5	4
Female	36 - 45 years	Single	Bachelor/Equivalent	Top Management	IT Services	3	3	3	3	3	3	3	3	3	4	1	1	4	4	2	4	4	4	5	6	6	6	6	4	5	4	4	4	4	4	4	4	4	5	5	5	2	1	1	3	3	5	4	3
Female	26 - 35 years	Married	Bachelor/Equivalent	Low Management	IT Services	3	3	5	3	3	3	3	4	3	4	2	2	5	4	2	4	4	4	4	4	4	4	4	4	7	4	6	5	5	5	5	5	5	5	6	5	4	4	5	3	3	4	4	3.33333
Female	26 - 35 years	Married	Bachelor/Equivalent	Low Management	IT Services	6	6	6	6	6	6	6	6	3	3	4	7	6	1	7	5	3	4	5	3	5	1	1	2	4	2	2	7	7	7	7	6	6	5	7	6	6	4	6	5	6	7	2	5.66667
Female	Above 55 years	Married	Bachelor/Equivalent	Top Management	IT Services	4	3	3	3	3	4	4	3	4	3	3	2	5	3	3	3	2	4	5	3	3	5	6	4	6	4	6	4	4	4	4	4	4	5	5	5	4	3	3	4	4	4	3	3.44444
Female	36 - 45 years	Married	Bachelor/Equivalent	Top Management	IT Services	6	6	6	6	6	6	6	6	6	1	7	6	7	7	1	7	7	7	1	7	7	7	7	7	7	7	7	7	7	7	7	7	7	7	7	7	6	6	6	7	7	7	7	6
Male	46 - 55 years	Married	Bachelor/Equivalent	Top Management	Engineering Services	5	5	5	5	5	5	5	5	5	6	4	3	6	5	2	5	5	5	5	4	4	4	5	4	5	4	5	5	6	6	6	6	6	6	6	6	6	4	4	7	7	6	6	5
Male	26 - 35 years	Married	Bachelor/Equivalent	Low Management	IT Services	3	4	4	3	4	3	4	3	4	4	3	2	3	4	3	5	5	5	3	4	5	5	4	4	4	4	4	5	5	5	5	5	5	6	6	6	4	3	3	5	4	5	6	3.55556
Male	26 - 35 years	Married	Bachelor/Equivalent	Low Management	IT Services	5	5	4	4	3	2	4	3	3	4	3	2	4	4	3	5	5	4	4	5	5	5	5	6	5	5	5	6	6	6	6	6	5	5	6	5	3	4	4	6	6	5	6	3.66667
Male	26 - 35 years	Married	Bachelor/Equivalent	Low Management	IT Services	3	3	4	4	3	5	5	5	5	4	2	2	4	4	6	7	7	7	1	7	7	7	7	7	7	7	7	6	6	6	6	6	6	5	5	6	5	4	4	4	5	6	2	4.11111
Male	36 - 45 years	Married	Bachelor/Equivalent	Low Management	IT Services	4	4	4	4	4	4	5	4	4	4	2	1	4	5	6	4	4	4	3	5	7	5	6	6	7	6	6	6	6	6	5	5	5	5	5	5	6	6	5	5	5	5	3	4.11111
Male	36 - 45 years	Married	Bachelor/Equivalent	Low Management	IT Services	5	5	5	5	4	5	5	5	5	4	3	1	4	4	2	4	4	4	4	6	4	4	4	4	4	6	4	7	7	7	6	6	5	6	6	6	4	3	5	3	5	3	2	4.88889
Male	26 - 35 years	Married	Bachelor/Equivalent	Low Management	IT Services	6	6	6	6	6	6	6	6	6	4	2	7	7	7	7	6	6	6	2	7	7	7	7	7	7	7	7	7	7	7	7	6	7	7	7	7	6	5	6	6	5	5	6	6
Male	36 - 45 years	Married	Bachelor/Equivalent	Low Management	IT Services	3	2	2	2	0	5	4	1	3	4	5	4	6	2	4	4	4	4	4	6	7	1	2	1	1	6	1	4	3	3	4	5	4	4	4	4	3	4	4	5	5	4	4	2.44444
Male	26 - 35 years	Married	Bachelor/Equivalent	Low Management	IT Services	6	5	6	6	6	6	6	5	5	4	4	2	4	4	2	7	7	7	7	7	7	7	7	4	7	3	3	7	7	7	7	7	6	6	7	7	7	7	7	7	7	7	7	5.66667
Male	26 - 35 years	Single	Bachelor/Equivalent	Low Management	IT Services	4	4	4	4	4	4	4	4	4	4	2	2	4	4	2	5	5	5	5	7	7	6	3	7	6	7	5	5	5	5	5	5	5	5	5	5	5	5	5	5	5	5	7	4
Male	26 - 35 years	Married	Bachelor/Equivalent	Low Management	IT Services	4	4	5	4	4	6	5	6	6	4	6	7	6	6	6	6	5	4	5	7	7	6	7	7	7	7	7	5	2	4	7	7	7	6	6	4	7	7	7	1	5	4	4	4.88889
Male	36 - 45 years	Married	Bachelor/Equivalent	Top Management	Engineering Services	6	4	5	4	2	2	4	4	3	3	1	6	3	2	6	2	1	1	1	2	2	1	2	1	2	1	2	4	6	3	5	3	5	2	2	4	3	4	3	1	2	1	2	3.77778
Male	26 - 35 years	Single	Bachelor/Equivalent	Low Management	Engineering Services	4	4	5	5	5	5	5	4	4	4	2	2	4	4	2	5	5	5	2	6	6	5	5	6	5	5	5	4	4	4	4	4	6	5	5	5	5	5	5	5	4	4	5	4.55556
Female	46 - 55 years	Married	Bachelor/Equivalent	Top Management	Engineering Services	6	6	6	6	6	6	6	6	6	6	4	4	6	2	2	7	7	7	1	7	7	7	7	7	7	7	7	7	7	7	7	7	6	6	6	6	7	7	7	5	5	6	7	6
Female	46 - 55 years	Married	Bachelor/Equivalent	Top Management	Engineering Services	5	5	5	5	5	5	5	5	4	6	1	6	6	6	6	6	6	6	2	6	7	3	3	7	2	7	1	6	6	6	6	6	6	6	6	6	6	6	7	6	5	6	5	4.88889
Male	46 - 55 years	Married	Bachelor/Equivalent	Low Management	Engineering Services	5	5	5	5	6	5	5	5	5	6	6	6	6	6	6	6	5	5	2	6	6	5	4	4	4	5	5	6	6	6	7	7	7	6	6	6	5	5	5	6	6	6	4	5.11111
Male	36 - 45 years	Married	Bachelor/Equivalent	Middle Management	Engineering Services	4	3	4	4	5	4	4	4	3	6	3	6	6	4	1	7	7	7	4	6	7	6	6	7	6	6	7	7	7	7	5	5	5	5	5	5	6	5	5	4	5	5	7	3.88889
Male	36 - 45 years	Married	Bachelor/Equivalent	Middle Management	Engineering Services	4	5	5	5	5	5	5	5	5	6	2	2	4	5	3	5	5	5	5	6	6	6	5	4	6	4	6	6	6	6	6	6	6	6	6	5	5	6	6	5	5	5	4	4.88889
Male	36 - 45 years	Married	Bachelor/Equivalent	Middle Management	Engineering Services	5	5	4	5	3	2	6	4	4	6	3	3	5	4	4	7	7	7	6	6	6	7	7	6	7	6	7	6	6	5	6	6	5	6	6	6	5	6	5	6	6	5	6	4.22222
Male	36 - 45 years	Married	Bachelor/Equivalent	Middle Management	Engineering Services	3	3	3	3	3	5	3	3	3	5	3	3	5	5	3	6	6	6	6	6	4	4	4	6	6	6	6	6	6	6	4	4	4	4	4	5	3	3	3	5	5	6	5	3.22222
Male	26 - 35 years	Single	Bachelor/Equivalent	Low Management	Engineering Services	1	5	5	4	4	4	5	5	5	5	3	3	4	4	3	5	5	5	3	6	6	6	4	6	5	6	6	7	6	7	7	7	6	5	6	5	6	6	6	4	5	5	5	4.22222
Male	46 - 55 years	Married	Bachelor/Equivalent	Top Management	Engineering Services	4	4	4	4	4	4	4	4	4	4	2	2	5	5	2	5	5	5	3	6	6	4	4	6	4	6	4	5	5	5	5	5	5	5	4	5	5	5	4	5	5	5	5	4
Male	36 - 45 years	Married	Bachelor/Equivalent	Low Management	Engineering Services	3	3	3	3	3	3	4	3	3	4	2	1	4	3	1	6	6	6	4	7	7	6	6	7	6	7	5	5	4	5	6	6	6	6	6	5	5	4	5	7	7	7	7	3.11111
Male	46 - 55 years	Married	Bachelor/Equivalent	Low Management	Engineering Services	4	4	4	4	4	4	4	4	2	2	6	7	6	5	6	6	6	6	1	6	6	2	4	7	7	7	7	5	5	5	5	5	5	5	5	5	5	5	2	7	7	7	1	3.77778
Female	36 - 45 years	Married	Diploma	Low Management	Higher Education	5	5	5	5	5	5	5	5	5	2	6	6	6	2	6	6	6	6	2	6	6	6	6	6	6	6	6	6	6	6	6	6	6	6	6	6	6	6	6	6	6	6	6	5
Female	26 - 35 years	Married	Diploma	Low Management	Higher Education	4	4	4	4	4	5	4	4	4	4	2	3	4	4	2	3	3	3	3	4	4	5	5	5	5	5	5	4	5	4	6	6	5	5	6	4	4	4	4	5	5	6	6	4.11111
Female	36 - 45 years	Married	Diploma	Low Management	Higher Education	6	3	2	1	2	1	2	2	3	2	5	5	2	2	5	6	1	3	2	2	1	2	1	2	2	1	4	7	4	6	5	4	5	4	3	3	6	3	5	3	2	6	6	2.44444
Male	26 - 35 years	Married	Diploma	Low Management	Engineering Services	5	5	5	5	5	5	5	5	5	4	2	3	4	4	4	6	6	4	4	3	7	7	7	7	7	7	7	5	5	5	5	5	5	5	4	6	4	4	4	7	7	7	7	5
Female	36 - 45 years	Married	Diploma	Low Management	IT Services	4	4	5	5	5	5	6	6	4	3	1	2	7	3	1	7	6	4	5	7	7	7	7	7	7	5	5	5	6	6	6	5	6	6	6	6	6	5	7	5	6	6	6	4.88889
Male	26 - 35 years	Married	Diploma	Low Management	IT Services	3	3	2	3	3	4	3	3	4	4	2	2	4	4	2	3	3	3	3	7	7	4	3	7	5	7	4	5	5	5	5	5	3	4	3	3	3	3	3	5	5	5	5	3.11111
Female	26 - 35 years	Single	Diploma	Low Management	IT Services	3	3	3	3	3	3	3	3	3	3	3	5	1	2	5	6	6	6	6	6	7	7	6	6	6	6	6	4	3	4	4	4	3	5	5	5	6	4	5	6	7	6	7	3
Female	26 - 35 years	Married	Diploma	Low Management	IT Services	3	3	4	5	3	4	4	3	5	3	4	5	3	4	2	7	7	6	2	4	6	3	3	2	2	3	3	6	6	6	6	5	3	6	6	6	3	2	2	6	3	7	5	3.77778
Male	26 - 35 years	Married	Diploma	Low Management	Engineering Services	4	4	4	4	4	5	5	4	4	4	1	3	6	5	1	5	5	5	3	5	7	5	5	7	5	6	5	6	6	5	6	6	6	5	4	5	5	5	5	5	5	6	6	4.22222
Female	46 - 55 years	Married	Diploma	Top Management	IT Services	3	3	3	3	3	4	4	4	3	4	2	1	4	3	1	5	5	5	4	5	6	4	4	4	3	4	4	7	6	6	7	6	5	6	6	6	2	3	3	5	5	5	4	3.33333
Female	36 - 45 years	Married	Diploma	Low Management	IT Services	3	3	1	1	1	1	1	1	6	4	2	4	3	6	4	3	3	3	5	7	7	3	3	7	3	7	3	7	7	7	7	7	7	7	7	7	4	4	4	1	1	1	1	2
Female	26 - 35 years	Married	Diploma	Low Management	IT Services	2	2	2	6	1	1	6	2	3	3	3	3	3	4	1	4	4	4	4	6	6	5	5	6	4	6	4	5	5	5	5	5	6	5	6	4	4	4	4	3	5	5	5	2.77778
Male	26 - 35 years	Married	Diploma	Low Management	IT Services	4	4	4	5	5	5	5	5	6	4	1	1	5	5	6	6	6	6	2	2	1	5	5	1	5	1	5	5	6	6	6	6	5	5	5	5	6	6	6	5	6	6	5	4.77778
Male	26 - 35 years	Married	Diploma	Low Management	IT Services	3	3	3	4	3	4	4	3	4	4	3	2	4	5	2	6	6	6	4	7	7	7	7	7	7	7	7	6	5	5	6	6	6	6	6	6	6	5	5	6	7	7	7	3.44444
Male	36 - 45 years	Married	Diploma	Low Management	Engineering Services	5	5	5	5	5	5	5	6	6	4	2	2	6	4	2	7	7	7	7	6	6	6	6	5	6	6	6	7	6	6	6	6	6	7	7	6	7	7	6	7	7	7	7	5.22222
Male	36 - 45 years	Married	Diploma	Low Management	IT Services	4	4	4	5	5	5	5	5	5	4	2	6	6	1	1	6	5	5	6	7	6	7	6	6	7	6	7	6	7	6	6	6	5	5	5	6	4	5	5	6	6	6	5	4.66667
Male	36 - 45 years	Married	Diploma	Low Management	IT Services	3	3	3	3	2	3	3	3	4	4	2	2	3	3	1	3	4	4	4	7	7	7	7	7	7	7	7	5	4	4	6	5	5	4	4	4	4	5	4	3	4	3	4	3
Male	26 - 35 years	Single	Diploma	Low Management	IT Services	4	4	4	4	4	4	4	4	4	3	1	2	3	5	3	4	4	1	4	1	1	5	1	1	2	1	1	7	7	7	7	7	7	7	7	7	7	7	4	7	7	7	7	4
Male	46 - 55 years	Divorced/Widowed	Diploma	Low Management	IT Services	3	3	3	3	3	5	5	5	5	2	3	5	1	1	5	3	3	3	3	3	3	3	3	3	3	3	3	6	6	6	6	6	6	4	4	4	4	4	2	3	4	4	1	3.88889
[truncated: 5 more columns]
